# Supplementary material for: Understanding the biochemical impact of leukoreduction on canine pRBC storage: a focus on reactive oxygen species and storage lesions
Source: Front Vet Sci. 2025 Sep 4;12:1563532. doi: 10.3389/fvets.2025.1563532 (PMC12445046; doi:10.3389/fvets.2025.1563532)
Supplement: Supplementary file 2 [file Table_2.xlsx]

## Sheet: LR-pRBCs
Sample number	Storage time	RBC (10^12/L)	Hct (%)	Total HGB (g/dL)	Supernant HGB (g/dL)	Hemolysis (%)	WBC (10^9/L)	pH	Lactate (mmol/L)	potassium (mmol/L)	MOF (%)	DCFDA (1)	DCFDA (2)	DCFDA (3)	DCFDA (mean) - ROS	TAC (mM Trolox eq.)	GPx (μmol/min/ml)
1	D1	9.36	54.9	19.7	0	0	0	7.41	3.7	1.03	0.42	16.1	15.9	16.1	16.0331	0.54617	450.78
	D7	10.99	64.6	23	0	0	0	7.492	11.1	3.47	0.41	17.7	18.7	17	17.7864	0.56208	417.929
	D14	12.68	75.2	26.3	0.2	0.66403	0.01	7.305	17.5	4.49	0.42	22.7	21.1	21	21.5862	0.50942	323.492
	D21	12.49	75.6	26.3	0.2	0.665475	0.02	7.251	20	4.67	0.43	25.3	26.5	25.2	25.6599	0.46736	320.392
	D28	12.4	77	26	0.4	1.34769	0.01	7.067	20	4.85	0.43	24.4	25.6	26.2	25.3889	0.62508	414.672
	D35	12.21	78.4	25.4	0.5	1.72815	0	7.04	20	4.97	0.45	20.3	20.4	20.5	20.3998	0.51693	334.192
	D42	12.11	78.9	25.3	0.8	2.77913	0.01	6.83	20	4.98	0.48	25	25.7	25.7	25.4645	0.49153	296.026
2	D1	8.57	52.8	18.4	0	0	0	7.371	5	1.31	0.43	16.1	16.1	16.3	16.1664	0.59022	301.643
	D7	8.68	52.6	18.8	0	0	0	7.441	9.2	3.69	0.42	17.4	18.5	18.3	18.0603	0.54541	321.201
	D14	9.76	59.3	20.9	0	0	0.01	7.286	13.4	4.64	0.41	20	21	20.9	20.6284	0.65488	308.632
	D21	9.79	60.2	21.1	0.1	0.427536	0	7.195	20	4.9	0.43	24.3	25.1	25.3	24.8962	0.60823	253.604
	D28	9.92	61.7	21.4	0.2	0.841869	0	7.068	20	5.12	0.43	26.6	25.9	25.9	26.1313	0.59016	330.878
	D35	10.03	63.7	21.4	0.2	0.840841	0	7.146	20	5.28	0.44	20.4	20.2	21	20.5305	0.58589	311.768
	D42	9.97	64.2	21.3	0.3	1.26803	0.01	6.857	20	5.35	0.45	23.3	22.1	22	22.459	0.53598	267.793
3	D1	6.6	38.5	14	0	0	0	7.405	4.1	1.26	0.41	16	15.9	16	15.9666	0.49083	350.749
	D7	12.48	75.4	26.7	0	0	0	7.425	12.5	3.78	0.39	17.8	18.9	18.6	18.4274	0.51632	294.341
	D14	13.1	79.3	27.8	0.1	0.31259	0.01	7.356	17.2	4.77	0.41	21.8	22.5	22	22.098	0.54599	293.759
	D21	12.85	79.5	27.2	0.1	0.320404	0.01	7.151	20	4.92	0.42	24.8	26.1	26.3	25.7246	0.47953	226.231
	D28	12.82	81.1	27.1	0.2	0.643395	0.01	7.047	20	5.14	0.43	24.5	25.2	25.3	24.9975	0.5476	270.865
	D35	13.02	85.2	27.3	0.3	0.955824	0	6.991	20	5.29	0.44	21	21.7	21.8	21.497	0.0824	51.7381
	D42	12.9	86	27	0.5	1.61296	0.01	6.785	20	5.27	0.46	23.5	24	24	23.8322	0.44748	253.795
4	D1	8.71	55.2	19.3	0	0	0.01	7.481	4.6	1.45	0.44	17.9	18.5	18.5	18.2978	0.44428	449.345
	D7	9.8	61.1	21.2	0	0	0	7.414	9.9	3.3	0.43	32.9	24.4	24.3	26.9193	0.5082	288.777
	D14	9.69	59.7	21.2	0.1	0.425991	0.01	7.3	14.7	3.72	0.43	21.6	22.2	21.6	21.7982	0.50134	424.414
	D21	9.74	60.4	21.2	0.1	0.425755	0.01	7.164	20	3.92	0.42	26.2	26.2	26.2	26.2	0.44076	386.546
	D28	10.27	64.4	22.2	0.2	0.808378	0.01	7.022	20	4.06	0.42	27.4	27	27.3	27.2328	0.47352	452.503
	D35	9.68	61.6	21.1	0.2	0.856114	0	6.939	20	4.12	0.4	23.7	23.4	23.1	23.3987	0.42654	354.435
	D42	10.09	66	21.8	0.4	1.64972	0.01	6.954	20	4.17	0.42	20.4	22.2	21.4	21.3206	0.48542	395.693
5	D1	11.02	58.5	20.6	0	0	0	7.461	6.2	1.87	0.38	16.2	17.1	17.3	16.8598	0.52362	306.954
	D7	12.21	64.4	22.8	0	0	0	7.465	11	3.66	0.37	22.1	21.9	21	21.6613	0.45168	396.024
	D14	11.7	61.2	21.8	0	0	0.01	7.328	14.1	3.91	0.37	19.8	20.5	21.1	20.4598	0.75466	368.208
	D21	12.11	64.3	22.6	0	0	0	7.16	20	4.13	0.39	23.3	24.3	23.9	23.8298	0.42054	258.322
	D28	11.9	63.7	22.2	0.1	0.396847	0	6.983	20	4.27	0.39	26.6	26.8	26.5	26.633	0.50446	305.896
	D35	11.92	65.5	21.9	0.1	0.402192	0.01	6.91	20	4.36	0.38	22.4	23	23.4	22.9296	0.465	292.925
	D42	12.02	68.2	22.3	0.3	1.18359	0.01	6.904	20	4.4	0.39	19.1	19.7	20.4	19.7262	0.47574	313.089
6	D1	9.47	55.8	19.2	0	0	0	7.462	5.4	1.27	0.43	18.1	19	19.5	18.8577	0.32314	389.815
	D7	10.91	63.8	22.1	0	0	0.01	7.439	9.5	3.21	0.42	21.8	23.3	22	22.3569	0.54274	421.92
	D14	11.05	64.4	22.6	0	0	0	7.356	12.8	3.64	0.43	20.5	21.2	21.4	21.0298	0.50584	11.0409
	D21	10.76	63	22.1	0	0	0	7.189	19.8	3.86	0.42	25.1	24.8	24.4	24.765	0.46218	10.4589
	D28	10.93	64.6	22.2	0.1	0.401216	0	7.06	20	3.98	0.42	26.1	25.4	26.3	25.9304	0.4462	10.6232
	D35	10.78	64.7	21.9	0.1	0.407397	0	6.976	20	4.08	0.4	23.4	24.6	24.4	24.1276	0.49132	361.416
	D42	11.18	69	22.7	0.3	1.17383	0	6.949	20	4.13	0.41	21.2	22.3	22.6	22.025	0.50528	379.573
7	D1	10.68	64.5	22.8	0	0	0	7.521	6.6	1.56	0.43	18.9	19.1	19.1	19.0331	0.46092	371.407
	D7	12.91	78.4	27.3	0	0	0	7.542	12.6	3.95	0.4	22.3	22.6	22.3	22.3996	0.54994	388.581
	D14	12.02	73.7	25.5	0	0	0	7.385	14.7	4.41	0.42	21.3	21.8	21.9	21.6651	0.51078	11.9107
	D21	12	75.1	25.5	0.1	0.345098	0.01	7.207	20	4.72	0.43	25.2	25.3	24.9	25.1328	0.65076	10.8384
	D28	12.5	80.2	26.7	0.2	0.655431	0.01	7.033	20	4.85	0.44	26.7	25.3	25	25.6561	0.48102	13.5814
	D35	11.94	78.4	25.2	0.3	1.04833	0	6.794	20	4.96	0.46	24.8	26.5	26.5	25.9208	0.46042	304.304
	D42	12.14	62.5	25.7	0.5	1.70934	0	6.958	20	4.95	0.49	20.9	21.8	22.9	21.8514	0.52508	353.478
8	D1	10.03	61.1	20	0	0	0.01	7.485	6	1.14	0.46	21.7	22.2	22.4	22.098	0.5142	374.958
	D7	10.61	63.8	21.3	0.1	0.419671	0.02	7.331	10.9	2.87	0.44	20.3	20	20.8	20.364	0.4776	416.123
	D14	10.43	62.3	20.9	0.2	0.857129	0.01	7.352	16.9	3.75	0.49	23.9	23	22.2	23.0229	0.48688	11.4089
	D21	10.36	62.6	20.7	0.3	1.29913	0	7.164	18	4.07	0.45	22.4	22.3	22.6	22.433	0.4836	12.1144
	D28	10.52	63.4	20.9	0.3	1.2844	0	6.956	19.3	4.35	0.45	25.6	25.1	23.8	24.8216	0.4587	10.9721
	D35	10.61	66.6	21.2	0.5	2.10825	0.01	6.915	20	4.49	0.46	21.6	22.7	23.1	22.4576	0.40154	337.643
	D42	10.46	66.8	20.7	0.6	2.59536	0.01	6.821	20	4.65	0.48	22.3	22	22.2	22.1663	0.45496	373.179
9	D1	11.42	60.7	20.7	0	0	0.01	7.46	5.6	1.26	0.33	24.3	24.2	23.5	23.9973	0.50024	384.56
	D7	11.54	60.2	21	0.1	0.421238	0	7.267	10.4	2.79	0.33	21.4	21	20.3	20.895	0.50464	389.182
	D14	11.29	58.6	20.6	0	0	0	7.24	16.4	3.51	0.34	24.1	24.2	24	24.0999	0.59414	269.904
	D21	11.28	59.3	20.4	0.1	0.434902	0	7.085	18.3	3.63	0.33	25.6	25.6	26	25.7326	0.55162	277.415
	D28	11.44	60.4	20.7	0.2	0.855652	0	6.895	19.1	3.77	0.33	24.7	23.9	25	24.5289	0.57478	161.364
	D35	11.41	63.1	20.7	0.3	1.28391	0	6.871	20	3.85	0.34	25.3	25.6	25.9	25.5988	0.48916	222.543
	D42	11.42	64.7	20.4	0.4	1.73686	0	6.756	20	3.93	0.36	23.4	24.5	24.8	24.2258	0.51972	276.205
10	D1	9.65	57	20.7	0	0	0	7.345	8.8	1.95	0.4	22.1	21.9	25.5	23.1096	0.59596	381.093
	D7	8.72	51	18.5	0	0	0	7.329	11.3	2.72	0.39	25.9	26.1	26.1	26.0332	0.45294	379.561
	D14	8.73	51.1	18.6	0	0	0	7.208	15.8	3.14	0.38	27	27.3	26.7	26.9989	0.58054	354.87
	D21	8.89	52.6	18.7	0	0	0	7.153	17.6	3.28	0.39	22	22.9	23.2	22.6942	0.14646	44.8525
	D28	8.78	52.7	18.3	0.1	0.49847	0	6.968	20	3.36	0.37	22.1	23.5	23.6	23.0564	0.48422	299.971
	D35	8.82	54	18.5	0.2	0.98573	0.01	6.783	20	3.44	0.38	23.6	24.7	24.6	24.2949	0.55572	405.768
	D42	9.05	56.6	19	0.3	1.43605	0.01	6.759	20	3.51	0.38	29.1	27.5	26.5	27.6794	0.52406	319.169
11	D1	8.28	50.2	17.3	0	0	0	7.361	7.6	1.82	0.43	20.9	21.5	21.6	21.3311	0.52894	ns
	D7	8.87	53.6	18.6	0	0	0	7.31	11.6	2.89	0.43	24.6	26.3	25.9	25.5896	0.52692	ns
	D14	8.39	50.1	17.6	0	0	0	7.283	15.8	3.39	0.42	25.6	26.4	27.1	26.3595	0.54294	ns
	D21	8.43	50.3	17.5	0	0	0	7.192	17.5	3.61	0.42	22.1	22.7	22.4	22.3987	0.15822	ns
	D28	8.31	49.9	17.2	0	0	0	7.028	19.7	3.72	0.39	24.3	25.7	26	25.3224	0.53998	ns
	D35	8.41	51.7	17.7	0.1	0.517458	0	6.847	20	3.79	0.39	24.2	24.2	25.1	24.4964	0.53148	ns
	D42	8.5	53	17.7	0.2	1.0339	0	6.741	20	3.91	0.43	25.4	25.7	25.6	25.5664	0.54876	ns

## Sheet: nLR-pRBCs
Sample number	Storage time	RBC (10^12/L)	Hct (%)	Total HGB (g/dL)	Supernant HGB (g/dL)	Hemolysis (%)	WBC (10^9/L)	pH	Lactate (mmol/L)	potassium (mmol/L)	MOF (%)	DCFDA (1)	DCFDA (2)	DCFDA (3)	DCFDA (mean) - ROS	TAC (mM Trolox eq.)	GPx (μmol/min/ml)
1	D1	7.79	45.5	16.1	0	0	20.95	7.35	6.1	1.67	0.42	15.4	15.4	15.5	15.4333	0.62978	373.176
	D7	6.62	38.5	13.7	0	0	21.09	7.231	15.7	3.05	0.43	17.8	18.8	19.1	18.5583	0.55081	309.942
	D14	10.52	64.8	21.5	0.1	0.163721	20.59	6.985	19.5	3.72	0.44	19.7	20.5	20.5	20.2298	0.54913	315.819
	D21	8.94	59.3	18.2	0	0	12.08	6.584	20	4.6	0.51	23.3	24.6	24.6	24.1588	0.43919	241.252
	D28	7.8	56.2	16.3	0.5	1.34356	4.59	6.5	20	5.39	0.59	23.6	23.6	23.9	23.6996	0.54157	291.434
	D35	8.13	58.6	17.6	2.2	5.175	3.51	6.5	20	5.35	0.8	19	20.3	20.1	19.7916	0.43085	239.843
	D42	8.59	57.6	18.6	6.3	14.3613	15.03	6.5	20	5.25	0.8	19.5	20.3	20.5	20.0953	0.49324	258.101
2	D1	7.08	42.4	14.7	0	0	18.59	7.29	6.7	1.48	0.43	15.3	15.6	15.5	15.4662	0.5248	282.333
	D7	5.62	34.2	11.8	0	0	12.88	7.184	15.6	2.71	0.45	17.7	18	18.3	17.9983	0.49941	274.062
	D14	6.44	41.2	13.5	0	0	12.84	6.985	19.5	3.72	0.49	20.6	21.4	21.3	21.097	0.46992	240.633
	D21	6.39	45.7	13.5	0.3	1.20667	12.6	6.5	20	5	0.56	25.4	25.9	26	25.7653	0.47862	241.924
	D28	6.46	47.3	13.7	0.3	1.15401	6.94	6.5	20	5.49	0.78	24.2	24.1	24.3	24.1999	0.5023	258.108
	D35	6.47	44.4	13.9	5	20	5.44	6.5	20	5.56	0.8	21.2	21.6	22.1	21.6302	0.40139	203.306
	D42	6.07	37.7	13.7	9.2	41.8365	20.98	6.5	20	5.55	0.8	23	22.4	21.9	22.4288	0.44266	246.918
3	D1	5.97	34.6	12.4	0	0	19.62	7.304	4.9	1.28	0.41	15.6	15.7	15.8	15.6998	0.7967	434.85
	D7	3.78	21.1	7.7	0	0	20.89	7.117	13	2.12	0.42	18.6	19	19	18.8657	0.38368	231.237
	D14	7.2	43.3	14.6	0	0	20.52	6.8	18.1	4	0.43	22.4	25.5	26.1	24.6118	0.38716	255.491
	D21	6.22	41.2	12.8	0	0	19.58	6.522	20	3.67	0.48	26.1	27.6	27.2	26.9591	0.32808	222.401
	D28	5.89	42	12.2	0.3	1.42623	13.31	6.5	20	3.85	0.54	23.4	23.3	22.8	23.1652	0.36776	234.88
	D35	5.67	41.1	12	1	4.90833	10.99	6.5	20	3.86	0.8	17.9	19.2	19.1	18.7239	0.34038	238.293
	D42	5.7	38.4	12	2.8	14.3733	32.71	6.5	20	3.87	0.8	24.4	22	22.2	22.8414	0.3552	222.524
4	D1	7.98	49.9	16.9	0	0	32.19	7.392	7.6	2.13	0.45	18.1	19.1	19.5	18.8907	0.37976	442.433
	D7	7.77	47.8	16.3	0	0	29.61	7.123	17.2	3.31	0.45	22.8	21.7	21.7	22.0606	0.66144	324.877
	D14	9.84	65.9	21.1	0.1	0.161611	28.39	6.801	20	3.9	0.49	22.6	22.8	22.7	22.6999	0.43178	441.814
	D21	8.57	62.3	18.2	0.4	0.828571	28.3	6.5	20	5.28	0.57	24.2	23.7	24	23.9658	0.43344	440.25
	D28	8.32	62.1	18	3.6	7.58	25.85	6.5	20	5.59	0.8	27.8	28.4	28.1	28.0989	0.34854	336.062
	D35	8.11	55.6	18.4	7.9	19.063	14.16	6.5	20	5.58	0.8	25.9	25.5	25.5	25.6326	0.38928	350.299
	D42	7.36	46.6	19	11.2	31.4779	16.76	6.5	20	5.53	0.8	22.4	23.6	23.9	23.2909	0.39376	355.585
5	D1	9.21	48.3	16.9	0	0	17.62	7.342	8.5	2.54	0.38	17.3	18.1	17.9	17.7634	0.65786	295.94
	D7	9.88	51.9	18.1	0	0	14.72	7.089	16.5	3.57	0.41	20.9	22	20.7	21.1924	0.37688	458.549
	D14	9.63	52.4	17.6	0	0	14.95	6.834	20	4.28	0.43	21.7	20.5	21.1	21.0943	0.44	303.836
	D21	9.35	55.6	16.9	0.2	0.525444	14.34	6.5	20	5.37	0.5	22.1	22.9	23.6	22.8584	0.42104	285.982
	D28	8.9	58	16.5	2.3	5.85455	13.99	6.5	20	5.87	0.61	23.3	24.1	23.9	23.7642	0.3313	215.197
	D35	8.81	56.1	16.3	6.3	16.9675	9.18	6.5	20	5.93	0.8	23.1	23.1	23.4	23.1996	0.46076	252.043
	D42	9.04	53.9	19.1	10.5	25.3429	25.49	6.5	20	5.82	0.8	19.6	20.7	20.8	20.3593	0.36498	240.458
6	D1	8.52	50	17	0	0	18.57	7.347	7.5	1.8	0.44	18.7	19.3	19.7	19.2289	0.45002	387.103
	D7	9.42	55.1	18.7	0	0	17.34	7.219	15.2	3.26	0.43	21.4	21.9	22.9	22.0579	0.50688	410.345
	D14	10.28	62.5	20.4	0	0	19.43	6.946	17.6	3.75	0.42	21.6	21.6	21.5	21.5666	0.446	9.39303
	D21	8.55	55.5	17.1	0.1	0.260234	16.63	6.573	20	4.74	0.51	23.4	23.9	24	23.7652	0.3975	3.62554
	D28	9.2	64	18.3	1.3	2.55738	12.24	6.5	20	5.26	0.55	25.3	25.1	25.1	25.1665	0.43142	0.997118
	D35	8.14	58.8	16.6	4.1	10.1759	11.51	6.5	20	5.27	0.68	24.1	25.9	25.6	25.1875	0.3859	284.795
	D42	8.72	60.1	18.1	8.8	19.3989	24.88	6.5	20	5.16	0.79	22.7	22.8	23.1	22.866	0.39932	341.097
7	D1	7.37	43.9	15.5	0	0	38.7	7.359	8.1	1.52	0.42	20.7	21	21.3	20.9986	0.44972	369.824
	D7	8.53	50.9	17.7	0	0	30.13	7.165	15	2.81	0.39	24.6	25.1	22.3	23.9683	0.44342	352.501
	D14	9.12	57.3	18.9	0	0	22.52	6.865	20	3.66	0.46	19.8	20.7	20.9	20.461	0.471	6.03874
	D21	8.08	56.2	17.1	0.1	0.25614	12.51	6.525	20	4.44	0.52	29.6	28.1	28.4	28.6927	0.47922	1.24799
	D28	8.08	59.1	16.9	0.7	1.69408	6.66	6.5	20	4.76	0.62	23	22.7	23.3	22.9987	0.42372	2.34698
	D35	7.19	51.6	15.9	2.7	8.21887	5.95	6.5	20	4.85	0.8	23	24.1	23.8	23.6287	0.3556	281.065
	D42	6.97	45.4	15.8	5.6	19.3519	30.17	6.5	20	4.81	0.8	20.4	21.9	21.8	21.3555	0.39422	293.851
8	D1	7.25	43	14	0	0	29.04	7.325	8.6	1.49	0.47	22.9	22.7	22.3	22.632	0.72718	282.833
	D7	6.11	37.2	11.7	0.1	0.536752	21.91	6.819	16.7	2.48	0.52	19.9	20.1	20.1	20.0331	0.448	267.962
	D14	8.29	59.8	16.3	0.4	0.986503	16.34	6.5	20	5.01	0.59	23.2	23.1	22.8	23.0327	0.44744	261.692
	D21	7.75	59.4	15.6	1.8	4.68462	11.7	6.5	20	5.96	0.66	21.7	21.8	21.6	21.6998	0.41786	243.168
	D28	7.52	53.9	15.2	4.6	13.9513	3.18	6.5	20	6.08	0.8	24.2	24.7	24.5	24.4658	0.47994	237.219
	D35	7.64	53.2	16.2	7.4	21.3778	0.62	6.5	20	5.98	0.8	21.3	21.2	21.1	21.1998	0.36654	222.99
	D42	7.07	46.7	16.3	9.2	30.0834	22.89	6.5	20	6.08	0.8	24.5	23.3	23.7	23.8281	0.33828	200.134
9	D1	7.46	38.4	13.2	0	0	21.94	7.18	8.5	1.67	0.33	25.8	26.3	26.5	26.1983	0.54892	384.222
	D7	7.42	38.8	13.2	0	0	21.22	6.82	15.8	3.74	0.36	21.8	22.4	22.3	22.1651	0.48488	253.568
	D14	8.55	48.2	15.2	0.1	0.340789	19.45	6.5	20	5.22	0.4	27.2	27.1	26.9	27.0664	0.44778	231.711
	D21	8.09	49.4	14.5	0.3	1.0469	20.08	6.5	20	5.84	0.43	22.9	22.8	22.4	22.699	0.50184	242.535
	D28	7.78	48.5	14	1.7	6.25357	19.39	6.5	20	5.95	0.66	24.6	24.4	23.4	24.1276	0.488	225.186
	D35	8	48.2	15.7	3.9	12.8675	19.25	6.5	20	5.89	0.8	21.1	20	20.1	20.394	0.47258	289.616
	D42	7.08	38.7	16.8	7	25.5417	19.51	6.5	20	5.85	0.8	22.2	21.5	21.5	21.7308	0.39076	218.101
10	D1	10.36	61.1	21.5	0	0	19.18	7.389	11	2.75	0.4	20.9	20.9	20.4	20.732	0.56248	440.884
	D7	10.5	63.3	21.7	0	0	18.26	7.127	20	3.61	0.42	26.3	27.1	27.4	26.9293	0.52236	355.308
	D14	10.61	68.3	21.8	0	0	17.46	6.807	20	4.15	0.46	26.1	27.3	27.1	26.8282	0.49354	219.58
	D21	10.68	74.7	21.8	0.1	0.116055	17.22	6.621	20	5.49	0.5	22.4	23.8	23.8	23.3239	0.50118	266.53
	D28	10.3	76.1	21.3	0.3	0.33662	17.73	6.511	20	5.82	0.51	23.9	24	24.8	24.23	0.48828	248.24
	D35	10.35	79.8	21.8	0.8	0.741284	16.93	6.5	20	5.76	0.54	22.4	23.9	24.2	23.4866	0.56368	292.957
	D42	10.28	80.2	21.5	1.7	1.56558	18.2344	6.5	20	5.81	0.62	26.5	26.6	25.8	26.2976	0.47148	250.766
11	D1	10.42	63.8	21.5	0	0	#DIV/0!	7.467	11.6	3.13	0.43	20.3	21.1	20.4	20.5969	0.50156	ns
	D7	10.57	65.8	21.7	0	0	#DIV/0!	7.042	20	4.56	0.46	25.7	26.5	26.4	26.1976	0.52494	ns
	D14	10.72	70.7	21.6	0.1	0.135648	39.7449	6.854	20	5.33	0.5	26	26.9	26.7	26.5305	0.38768	ns
	D21	10.91	77.1	22	0.1	0.104091	23.8368	6.69	20	6.64	0.53	22.7	24.5	24.7	23.9495	0.46732	ns
	D28	10.69	77.5	21.3	0.3	0.316901	23.7676	6.547	20	6.79	0.53	22.3	22	23	22.4294	0.50134	ns
	D35	10.63	79.2	21.5	0.6	0.580465	20.1228	6.5	20	6.88	0.57	21.8	22.8	23.5	22.6892	0.4767	ns
	D42	10.62	80.2	21.4	1	0.925234	18.3196	6.5	20	6.93	0.55	27.2	28.2	28	27.7966	0.4733	ns
